# Supplementary material for: Integrated Metabolomics and Molecular Docking Reveal Spatial and Developmental Variations in Flavor and Bioactive Constituents of Lonicera japonica Flos
Source: Foods. 2026 May 7;15(10):1619. doi: 10.3390/foods15101619 (PMC13206357; doi:10.3390/foods15101619)
Supplement: Supplementary file 1 [file foods-15-01619-s001.zip]

Archive with 1 entries (1 files):
- foods-4257169-supplementary.pdf
